# Supplementary material for: Two MicroRNAs Are Sufficient for Embryonic Patterning in C. elegans
Source: Curr Biol. 2020 Dec 21;30(24):5058–5065.e5. doi: 10.1016/j.cub.2020.09.066 (PMC7758728; doi:10.1016/j.cub.2020.09.066)
Supplement: Table S2. Processed Small RNA Sequencing Data, Related to STAR Methods — Output of the pipeline used to extract miRNA reads from sRNaseq raw data. miRNA reads are normalized to spike-ins and denoted in molecules / embryo. [file mmc2.xlsx]

## Sheet: Table S2 sRNAseq data
Counts are derived from UMI-corrected & background-substracted sRNAseq data, and denoted in molecules / embryo
For mirtrons, only reads with a length of 20-24 nts were counted as miRNAs, counts for longer reads are denoted in grey
sRNA [molecules / embryo]	wt_N2_2cells_86510	wt_N2_2cells_86496	wt_N2_Gastrulation_86505	wt_N2_Gastrulation_86497	wt_N2_3fold_86498	wt_N2_L1_88503	wt_N2_L1_88504	pash1ts_MLC860_2cells_88505	pash1ts_MLC860_2cells_88506	pash1ts_MLC860_Gastrulation_86506	pash1ts_MLC1795_Gastrulation_86507	pash1ts_MLC1795_3fold_86508	pash1ts_MLC1795_3fold_93440	pash1ts_MLC1795_L1_88507	pash1ts_MLC1795_L1_88508	RNAiD_MLC1729_2cells_86499	RNAiD_MLC1729_2cells_86500	RNAiD_MLC1729_Gastrulation_86501	RNAiD_MLC1729_Gastrulation_86502	RNAiD_MLC1729_3fold_88509	RNAiD_MLC1729_3fold_93432	RNAiD_MLC1729_L1_88510	RNAiD_MLC1729_L1_86503
mirtron35_20nt	0	0	0	0	0	0	0	0	81.7262	515.086	92626.9	89393.5	88677.9	32762	53000.6	196.168	0	127714	73118.1	137048	58664.3	7975.55	9838.76
mirtron35_21nt	0	0	0	0	0	0	0	0	4104.64	25481.6	3.67592e+06	2.46516e+06	2.3811e+06	513612	1.00963e+06	7569.02	1203.48	4.81465e+06	3.02486e+06	4.57887e+06	2.99061e+06	154738	202525
mirtron35_22nt	0	0	0	0	0	0	0	0	2736.31	21370.8	3.35168e+06	1.18664e+06	2.21887e+06	446711	549106	6770.82	1068.53	4.76369e+06	1.83457e+06	2.2665e+06	1.58343e+06	78175.6	145097
mirtron35_23nt	0	0	0	0	0	0	0	0	0	543.967	60416.9	17354.3	36618.5	9945.7	9319.98	135.117	35.0804	106974	27869.7	27548.1	24841.3	1227.67	2195.17
mirtron35_24nt	0	0	0	0	0	0	0	0	0	22.6653	1564.19	562.843	4929.41	580.771	716.922	0	0	2466.26	652.468	1281.31	0	94.4364	168.859
mirtron35_25nt	0	0	0	0	0	0	0	0	0	0	391.048	46.9036	0	145.193	0	0	0	137.014	116.512	640.653	0	0	24.1227
mirtron35_26nt	0	0	26.8491	0	0	0	0	0	0	0	0	0	0	0	0	0	0	0	23.3024	0	0	0	0
mirtron35_27nt	0	0	134.246	0	36.5912	0	0	0	0	0	0	93.8071	0	0	0	0	0	0	46.6049	0	1129.15	0	24.1227
mirtron35_28nt	181.591	445.531	2993.68	1025.4	2378.43	35.2147	216.101	0	0	0	0	0	0	0	0	0	0	68.5072	0	0	0	0	0
mirtron35_29nt	142.679	251.822	2765.46	1340.91	1353.87	105.644	378.176	0	0	0	0	0	0	0	0	0	0	0	23.3024	0	0	0	0
mirtron35_30nt	12.9708	0	120.821	39.4384	0	0	27.0126	0	0	0	0	46.9036	0	0	0	0	0	0	0	0	0	0	0
mirtron51_20nt	0	0	0	0	0	0	0	0	0	0	0	187.614	0	0	0	45.0389	0	274.029	93.2097	0	0	472.182	747.804
mirtron51_21nt	0	0	0	0	0	0	0	0	0	0	0	891.168	0	0	716.922	112.597	17.5402	1233.13	372.839	2562.61	1129.15	1510.98	1712.71
mirtron51_22nt	0	0	0	0	0	0	0	0	0	22.6653	1564.19	3658.48	3521.01	72.5963	13980	292.753	0	4384.46	1304.94	13453.7	14679	8593.71	6657.87
mirtron51_23nt	0	0	0	0	0	0	0	0	214.998	129.776	26930.8	66973.6	56284.6	819.61	328299	5758.47	439.58	83904	29332.8	205598	129801	228107	186393
mirtron51_24nt	0	0	0	0	0	0	0	0	2933.68	4178.45	619111	1.27856e+06	975010	7458.53	2.49028e+06	32456.5	2339.3	1.34586e+06	606533	4.57011e+06	3.62653e+06	1.95264e+06	1.2671e+06
mirtron51_25nt	0	0	0	0	0	0	0	0	133.272	90.6612	21116.6	38976.9	41547.9	0	86030.6	2522.18	70.1609	78269.4	29384.4	108911	103882	84142.8	74466.8
mirtron51_26nt	0	0	0	0	0	0	0	0	0	0	391.048	375.228	2816.81	0	1433.84	157.636	0	1472.9	559.258	1921.96	2258.3	1227.67	1254.38
mirtron51_27nt	0	0	0	0	0	0	0	0	0	0	195.524	46.9036	0	0	0	0	0	34.2536	93.2097	0	0	94.4364	217.104
mirtron51_28nt	0	0	0	0	0	0	0	0	0	0	0	0	0	0	0	0	0	0	0	0	0	0	24.1227
mirtron51_29nt	0	0	0	39.4384	0	0	0	0	0	0	0	0	0	0	0	0	0	0	0	640.653	0	0	24.1227
mirtron51_30nt	12.9708	0	26.8491	78.8768	36.5912	105.644	27.0126	0	0	0	0	0	0	0	0	0	0	0	0	0	0	0	0
cel-let-7-3p	272.387	38.7418	0	0	0	0	0	0	0	0	0	0	0	0	0	0	0	0	0	0	0	0	24.1227
cel-let-7-5p	56672.9	10133.3	0	3432.27	0	0	0	5220.56	18644.1	888.998	4316.48	738.346	4360.95	9377.05	8520.25	4009.54	229.99	0	0	1999.31	0	4760.68	0
cel-lin-4-3p	2516.34	368.047	0	0	0	105.644	81.0378	46.4893	44.4241	0	0	0	0	0	0	0	0	0	0	0	0	0	0
cel-lin-4-5p	109446	23623.7	268.723	7426.41	42.8823	1024.76	3066.57	8766.07	102819	1.10467	0	73.8195	0	513.879	291.57	9053.48	1073.22	1817.06	119.528	573.762	0	1255.22	1935.29
cel-lsy-6-3p	48.1313	80.1317	50.4	62.154	3422.85	6040.2	6304.22	29.7665	27.7013	5.94249	178.801	405.409	0	0	0	95.8744	35.8978	17.5308	29.8821	623.93	0	644.332	586.345
cel-lsy-6-5p	0	19.3709	0	0	146.365	140.859	297.138	0	0	0	0	46.9036	0	0	0	0	0	34.2536	0	0	0	0	24.1227
cel-mir-1-3p	131649	31241.6	96035.5	117217	273950	705416	765468	8441.83	114608	24482.8	16445.8	44047.2	17002.1	40261.4	26319.7	16606.1	12930.3	9581.43	7467.56	59427.8	63904.3	277949	329213
cel-mir-1-5p	2360.69	871.69	18794.4	27685.8	12148.3	31165	31091.5	0	488.665	725.289	391.048	1688.53	0	362.982	0	360.311	210.483	445.297	186.419	1281.31	0	3305.27	7984.62
cel-mir-1018-3p	0	0	67.1228	0	548.867	211.288	135.063	0	0	181.322	0	234.518	0	725.963	0	135.117	17.5402	68.5072	69.9073	640.653	0	188.873	168.859
cel-mir-1018-5p	0	19.3709	0	0	0	70.4293	0	0	0	0	0	0	0	0	0	0	17.5402	0	0	0	0	94.4364	0
cel-mir-1019-3p	0	0	0	0	256.138	140.859	0	0	0	0	0	46.9036	0	0	358.461	0	0	0	0	0	0	0	120.614
cel-mir-1019-5p	51.8832	58.1127	0	0	3768.89	1690.3	2188.02	0	222.12	67.9959	195.524	2814.21	2112.61	2686.06	1433.84	22.5194	0	34.2536	23.3024	4484.57	1129.15	2644.22	1760.96
cel-mir-1020-3p	739.336	135.596	13.4246	0	182.956	1655.09	2350.09	139.468	1243.87	22.6653	391.048	187.614	0	943.752	358.461	90.0777	35.0804	102.761	46.6049	0	0	566.618	844.295
cel-mir-1020-5p	713.395	77.4836	26.8491	39.4384	256.138	2218.52	2161.01	418.404	2532.17	22.6653	0	515.939	0	1379.33	358.461	135.117	52.6206	137.014	0	1281.31	0	944.364	1350.87
cel-mir-1022-3p	0	0	0	0	109.773	352.147	378.176	0	0	0	0	0	0	0	0	0	0	0	0	0	0	94.4364	120.614
cel-mir-1022-5p	255.664	157.615	63.8246	219.908	898.056	10266	9626.77	0	0	0	178.801	77.0843	0	0	0	230.991	141.139	17.5308	99.7894	623.93	0	4516.22	7509.56
cel-mir-124-3p	7606.71	5770.75	11895.6	19662.8	85882	239382	287863	443.742	10097.2	5798.04	5612.12	75308	13830.4	29510.9	33441.7	5263.66	4447.18	6699.88	4523.4	117627	107016	193624	139538
cel-mir-124-5p	64.8541	58.1127	1167.94	3273.39	7281.64	3098.89	2620.22	0	88.8482	475.971	782.096	2110.66	0	145.193	358.461	22.5194	17.5402	171.268	116.512	640.653	1129.15	1227.67	1230.26
cel-mir-1817-5p	1076.58	116.225	0	39.4384	182.956	140.859	81.0378	46.4893	0	0	0	0	0	0	0	22.5194	17.5402	0	0	0	0	0	24.1227
cel-mir-1818-3p	0	0	0	0	36.5912	176.073	108.05	0	0	0	0	0	0	0	0	22.5194	0	0	0	0	0	0	24.1227
cel-mir-1818-5p	0	19.3709	67.1228	78.8768	292.729	739.508	1215.57	0	0	0	0	0	0	0	0	45.0389	35.0804	0	0	640.653	0	1133.24	868.418
cel-mir-1819-3p	64.8541	0	187.944	118.315	658.641	246.503	405.189	0	0	0	0	0	0	0	0	22.5194	0	0	0	0	0	0	0
cel-mir-1820-3p	103.766	0	0	0	1353.87	1021.23	1215.57	0	133.272	45.3306	0	187.614	0	145.193	358.461	22.5194	0	0	0	640.653	0	661.055	289.473
cel-mir-1820-5p	1626.82	489.569	194.772	163.746	22250.6	18912	18443.2	59.533	1032.73	147.877	0	2640.06	0	2725.21	3909.62	371.904	282.278	274.837	339.393	7013.74	2224.86	8654.7	7951.17
cel-mir-1821-3p	25.9416	96.8545	80.5474	78.8768	256.138	1549.45	1404.65	0	88.8482	0	0	46.9036	0	0	0	0	70.1609	0	46.6049	0	0	1133.24	868.418
cel-mir-1821-5p	12.9708	0	0	0	36.5912	140.859	81.0378	0	0	0	0	0	0	0	0	0	0	0	0	0	0	0	48.2454
cel-mir-1822-3p	311.299	309.934	107.397	157.754	11526.2	6409.07	6320.94	46.4893	44.4241	67.9959	0	1125.69	0	0	358.461	157.636	52.6206	34.2536	93.2097	1281.31	0	1794.29	1302.63
cel-mir-1822-5p	0	38.7418	40.2737	157.754	2232.06	493.005	270.126	0	0	0	0	281.421	0	0	0	0	17.5402	0	0	0	0	188.873	48.2454
cel-mir-1823-3p	25.9416	19.3709	308.765	985.96	2963.88	1373.37	1485.69	0	0	22.6653	0	93.8071	0	0	0	0	35.0804	0	0	640.653	0	0	120.614
cel-mir-1824-3p	0	0	0	0	0	70.4293	108.05	0	0	0	0	0	0	0	0	0	0	0	0	0	0	94.4364	48.2454
cel-mir-1824-5p	100.014	22.019	10.1263	0	56.4595	722.785	955.73	0	0	5.94249	0	0	0	55.8735	0	5.79663	0	17.5308	0	623.93	0	833.205	296.872
cel-mir-1828-5p	51.8832	0	134.246	118.315	658.641	316.932	432.201	0	0	0	0	0	0	0	0	0	0	0	0	0	0	0	72.3681
cel-mir-1829a-3p	1712.15	561.756	1637.8	2011.36	1975.92	1972.02	2296.07	1673.61	2398.9	2107.87	1955.24	2251.37	0	3412.03	3584.61	878.258	1297.98	4898.26	3122.53	1281.31	0	1510.98	1905.69
cel-mir-1829a-5p	635.57	174.338	765.2	985.96	1975.92	1056.44	1188.55	464.893	932.906	1382.58	782.096	1923.05	0	2323.08	2150.76	743.141	473.586	1781.19	1631.17	1921.96	0	566.618	964.908
cel-mir-1829b-3p	856.074	174.338	174.519	394.384	146.365	70.4293	189.088	371.914	577.513	158.657	0	93.8071	0	290.385	0	315.272	175.402	239.775	372.839	0	0	0	144.736
cel-mir-1829b-5p	18985.5	12419.4	7138.57	11735.9	9131.07	4842.9	6817.46	25552.4	34856.2	10658.6	13865.5	9317.08	6321.09	11961.7	10020.2	15724.4	20978.9	20364.2	13894.8	19202.9	10145.6	10088	4952.56
cel-mir-1829c-3p	856.074	174.338	174.519	394.384	146.365	70.4293	189.088	371.914	577.513	158.657	0	93.8071	0	290.385	0	315.272	175.402	239.775	372.839	0	0	0	144.736
cel-mir-1829c-5p	6213.02	3138.09	3114.5	3864.96	6110.72	3627.11	4376.04	7531.26	11017.2	5688.99	4106.01	4737.26	7746.22	7404.83	6093.83	7206.22	4560.46	6405.42	7410.17	10250.5	2258.3	3966.33	3497.79
cel-mir-1830-3p	116.737	0	107.397	0	219.547	105.644	108.05	0	0	0	0	46.9036	0	0	0	0	0	0	0	0	0	0	0
cel-mir-1832a-3p	0	0	120.821	276.069	256.138	105.644	54.0252	0	0	0	0	0	0	0	0	0	0	0	0	0	0	0	0
cel-mir-1832a-5p	38.9124	0	308.765	631.014	695.232	316.932	351.164	0	0	0	0	0	0	0	0	0	0	0	0	0	0	0	0
cel-mir-1832b-3p	0	0	0	39.4384	73.1823	35.2147	27.0126	0	0	0	0	0	0	0	0	0	0	0	0	0	0	94.4364	24.1227
cel-mir-1833-5p	0	0	0	39.4384	0	0	0	0	0	0	0	0	0	72.5963	0	0	0	0	0	0	0	0	0
cel-mir-2-3p	92136.9	36658.7	211045	332157	983683	1.08249e+06	1.02032e+06	2565.85	39275.7	9385.56	14340.9	153496	31014.4	16719.4	47743	31043	21052.5	18537.6	24877.8	301587	205681	666432	630318
cel-mir-2-5p	622.599	154.967	10014.7	12304.8	19100.6	17431.3	18476.6	0	44.4241	294.649	586.572	6003.66	0	72.5963	2509.23	135.117	140.322	479.55	139.815	7687.84	6774.91	3399.71	8853.03
cel-mir-2207-3p	0	0	0	39.4384	36.5912	35.2147	27.0126	0	0	0	0	0	0	0	0	0	0	0	23.3024	0	0	0	48.2454
cel-mir-2208b-3p	0	0	0	45.4312	3.14555	1.76905	20.5796	0	0	0	0	0	0	0	0	0	0	0	0	0	0	0	0
cel-mir-2209a-3p	90.7957	38.7418	161.095	78.8768	109.773	0	108.05	0	0	0	0	0	0	0	0	0	0	0	23.3024	0	0	0	0
cel-mir-2209b-3p	38.9124	38.7418	40.2737	118.315	73.1823	140.859	135.063	0	0	0	0	0	0	0	0	0	0	34.2536	0	0	0	0	24.1227
cel-mir-2209c-3p	155.65	271.193	281.916	315.507	439.094	140.859	108.05	0	0	0	0	0	0	0	0	0	0	0	0	0	0	0	24.1227
cel-mir-2210-3p	64.8541	0	0	0	0	70.4293	27.0126	0	0	0	0	0	0	0	0	0	0	0	0	0	0	0	24.1227
cel-mir-2211-3p	0	0	13.4246	0	36.5912	0	0	0	0	0	0	0	0	0	0	22.5194	0	0	0	0	0	0	0
cel-mir-2213-3p	0	0	0	0	0	0	0	0	0	0	0	0	0	72.5963	0	0	0	0	23.3024	0	0	0	0
cel-mir-2213-5p	0	0	26.8491	0	0	0	27.0126	0	0	45.3306	0	0	0	0	0	0	0	102.761	46.6049	0	0	0	0
cel-mir-2217a-3p	38.9124	19.3709	53.6983	118.315	292.729	211.288	297.138	0	44.4241	0	0	0	0	362.982	0	0	0	0	0	0	0	472.182	361.841
cel-mir-2217b-1-3p	0	0	13.4246	0	0	0	0	0	0	0	0	0	0	0	0	0	0	0	0	0	0	0	24.1227
cel-mir-2217b-1-5p	0	0	0	0	0	0	0	0	0	0	0	0	0	0	0	0	0	0	0	0	0	0	24.1227
cel-mir-2217b-2-3p	0	0	13.4246	0	0	0	0	0	44.4241	0	0	0	0	72.5963	0	0	17.5402	0	0	0	0	0	48.2454
cel-mir-2217b-3-3p	0	0	13.4246	0	0	0	0	0	0	0	0	0	0	0	0	0	0	0	0	0	0	0	24.1227
cel-mir-2217b-4-3p	0	0	13.4246	0	0	0	0	0	0	0	0	0	0	0	0	0	0	0	0	0	0	0	24.1227
cel-mir-2218b-5p	0	0	0	0	0	0	0	0	0	0	0	0	0	0	0	0	0	0	0	0	0	0	0
cel-mir-2219-3p	0	0	0	197.192	182.956	0	0	0	0	22.6653	0	140.711	0	0	0	0	0	0	23.3024	0	0	0	0
cel-mir-2219-5p	0	0	40.2737	118.315	73.1823	0	27.0126	0	0	0	0	93.8071	0	0	0	0	0	34.2536	93.2097	0	0	94.4364	0
cel-mir-2220-3p	64.8541	19.3709	107.397	78.8768	585.459	739.508	540.252	92.9786	133.272	317.314	195.524	140.711	1408.4	1161.54	1075.38	112.597	35.0804	239.775	186.419	640.653	0	188.873	168.859
cel-mir-2220-5p	0	0	0	0	0	0	27.0126	0	0	0	0	0	0	72.5963	0	0	0	34.2536	0	0	0	0	24.1227
cel-mir-228-3p	181.591	38.7418	859.172	1340.91	8342.78	5916.06	7347.42	0	0	90.6612	0	2954.92	0	0	716.922	67.5583	17.5402	137.014	46.6049	3843.92	0	472.182	1905.69
cel-mir-228-5p	33178.7	16784.8	18909	40129.6	362191	454011	403633	273.009	7919.14	1429.59	5255.43	75608	3614.92	9117.62	14445.1	10289.1	6984.63	5932.15	5564.86	88440.5	55847.3	268250	400985
cel-mir-229-3p	6200.38	1381.9	15641.8	18484.5	6425.09	18048.8	21585.5	0	0	288.433	926.074	605.104	0	311.436	0	106.09	141.396	188.229	111.571	0	0	1648.31	6533.95
cel-mir-229-5p	223117	60331.5	194424	292830	406713	369351	396071	874.44	12764.6	3062.04	894.919	2246.66	7976.67	6205.11	4544.7	10786	3946.39	4013.47	3813.9	7214.09	9688.61	41739.3	65236.5
cel-mir-230-3p	3566.97	852.32	26.8491	236.63	805.005	17079.1	19989.3	46.4893	399.817	22.6653	0	93.8071	0	72.5963	0	157.636	105.241	205.521	93.2097	0	0	6704.98	14618.4
cel-mir-230-5p	505.862	77.4836	0	78.8768	0	2218.52	1647.77	46.4893	0	0	0	0	0	0	0	67.5583	17.5402	68.5072	0	0	0	188.873	723.681
cel-mir-231-3p	2937.54	1684.33	24618.4	50975.6	172098	107585	113154	2.93008	1951.39	2062	1623.18	12011.5	1976.07	2912.51	3448.07	1147.07	1108.82	719.802	1378.12	9473.26	12284.1	24133.6	25964.2
cel-mir-231-5p	25.9416	0	429.586	788.768	439.094	352.147	864.403	0	0	22.6653	0	46.9036	0	72.5963	0	0	17.5402	0	0	0	0	94.4364	192.982
cel-mir-232-3p	12889.2	3437.03	8835.98	12040.6	103624	169972	184932	697.968	9099.31	3214.47	1378.86	6756.4	0	32918.6	12719.3	3034.95	1901.96	1904.14	1911.89	13909	9977.03	73947.2	77899.9
cel-mir-232-5p	389.124	77.4836	510.134	828.207	3732.3	2148.09	1863.87	46.4893	444.241	181.322	0	422.132	0	72.5963	358.461	67.5583	35.0804	34.2536	23.3024	1281.31	0	377.746	916.663
cel-mir-233-3p	5646.07	3993.49	32134.2	53168.8	172558	173527	188153	80.5635	2691.26	2658.61	1803.36	18609.5	2664.92	1735.62	4149.65	2843.2	2356.37	2177.36	1945.34	21630.3	5493.87	40927.9	59358.8
cel-mir-233-5p	38.9124	96.8545	1288.76	2129.67	3549.34	422.576	513.239	0	0	45.3306	195.524	328.325	0	0	0	0	0	34.2536	23.3024	0	0	472.182	361.841
cel-mir-234-3p	1574.93	799.503	1094.22	715.884	1649.75	52859	61690.3	152.512	2143.33	170.542	944.175	6673.76	670.756	547.325	683.476	1115.05	843.565	720.133	642.325	3810.47	3354.01	34152.5	30988.4
cel-mir-234-5p	0	0	0	78.8768	365.912	316.932	297.138	0	0	0	195.524	187.614	0	0	0	0	0	0	0	0	0	94.4364	96.4908
cel-mir-235-3p	58194.6	24582.1	2939.07	16862.8	8756.49	204638	158294	1445.48	24653.5	748.786	1233.51	943.622	2681.65	2478.31	2015.6	7701.6	6144.24	4489.07	3826.25	4349.41	0	99211.9	186285
cel-mir-235-5p	466.949	77.4836	107.397	118.315	805.005	1690.3	1377.64	0	0	45.3306	0	140.711	0	0	0	45.0389	17.5402	0	0	0	0	283.309	916.663
cel-mir-236-3p	50573.6	10439.6	12472	15465.5	312392	328199	373573	3423.36	28264.8	1560.46	1762.01	28879.1	17216.3	7887.22	12515.8	7267.85	5294.27	4612.27	5366.94	71364.4	42519	143343	133589
cel-mir-236-5p	207.533	96.8545	1772.04	2326.87	10611.4	1760.73	2269.06	0	0	113.326	0	1735.43	0	0	358.461	45.0389	52.6206	102.761	23.3024	640.653	0	188.873	892.54
cel-mir-237-3p	64.8541	0	0	0	0	0	81.0378	0	0	0	0	0	0	0	0	0	0	0	0	0	0	0	24.1227
cel-mir-237-5p	34191.1	4319.71	26.8491	2011.36	73.1823	1655.09	1971.92	46.4893	666.361	45.3306	0	0	0	72.5963	0	540.466	87.7011	68.5072	23.3024	0	0	283.309	265.35
cel-mir-238-3p	143067	35143.2	8555.99	27200.3	43153.9	104277	102073	6849.9	77794.3	736.628	1394.21	4473.47	6167.83	7307.44	4490.01	12035.5	4934.22	4831.04	4187.57	9439.82	2088.32	87467	148136
cel-mir-238-5p	4954.85	600.498	483.284	512.699	622.05	3732.75	5132.39	46.4893	222.12	0	0	234.518	0	217.789	0	112.597	87.7011	0	186.419	640.653	0	472.182	2219.29
cel-mir-239a-3p	1595.41	193.709	53.6983	39.4384	731.823	1795.95	2647.23	46.4893	44.4241	90.6612	0	234.518	0	145.193	0	135.117	140.322	68.5072	93.2097	0	0	755.491	3256.57
cel-mir-239a-5p	71239.1	16486.9	2603.91	7382.11	32004.5	69209.6	92357.2	5263.28	57171.4	1385.62	513.154	4749.74	3956.27	25067.2	6183.35	12499.6	7133.03	4732.08	6535.37	15106.7	6505.97	137042	121454
cel-mir-239b-3p	441.008	58.1127	26.8491	39.4384	73.1823	35.2147	81.0378	0	44.4241	0	391.048	46.9036	0	72.5963	0	45.0389	70.1609	102.761	69.9073	0	0	94.4364	361.841
cel-mir-239b-5p	4899.21	1106.79	251.769	574.853	605.327	687.57	1766.11	122.745	782.911	277.926	178.801	264.699	4912.69	201.066	0	884.054	597.185	634.095	635.745	623.93	5629.03	4232.91	2853.88
cel-mir-240-3p	10039.4	3273.68	523.558	2563.5	1024.55	739.508	513.239	325.425	3198.53	22.6653	0	0	0	72.5963	0	427.869	157.862	171.268	23.3024	0	0	0	241.227
cel-mir-240-5p	1556.5	174.338	13.4246	118.315	36.5912	35.2147	54.0252	46.4893	222.12	0	0	0	0	0	0	45.0389	35.0804	0	0	0	0	0	0
cel-mir-241-3p	1348.96	193.709	0	39.4384	0	0	27.0126	0	0	0	0	0	0	0	0	22.5194	0	0	0	0	0	0	0
cel-mir-241-5p	15911.4	4109.28	251.769	1324.18	276.006	53.7065	415.479	0	72.1254	5.94249	0	0	0	0	0	185.952	0.817413	17.5308	0	0	0	0	55.6453
cel-mir-242-3p	12.9708	0	0	0	622.05	246.503	270.126	0	0	0	0	140.711	0	0	0	0	17.5402	0	0	0	0	0	96.4908
cel-mir-242-5p	687.453	561.756	187.944	118.315	9733.25	25143.3	31685.8	0	488.665	90.6612	0	3001.83	0	362.982	358.461	315.272	350.804	308.282	442.746	5125.23	1129.15	7177.17	6320.15
cel-mir-243-3p	4436.02	1162.25	993.418	4811.49	4720.26	4542.69	5240.44	0	0	135.992	391.048	0	704.202	0	0	225.194	245.563	34.2536	116.512	640.653	0	188.873	3377.18
cel-mir-243-5p	1647.29	213.08	483.284	631.014	1244.1	2112.88	3295.54	46.4893	0	22.6653	0	0	2112.61	72.5963	0	112.597	35.0804	102.761	46.6049	0	0	188.873	940.786
cel-mir-244-3p	505.862	116.225	0	78.8768	11270.1	2817.17	3187.48	0	44.4241	22.6653	391.048	1407.11	0	72.5963	358.461	22.5194	35.0804	0	0	3843.92	3387.45	283.309	506.577
cel-mir-244-5p	20402.4	7583.39	1914.85	4398.87	537277	374845	375069	0	4370.68	438.691	1892.57	70878.7	5688.57	2690.19	15840	4665.34	3665.65	2399.33	3871.43	107621	78391.4	132601	225163
cel-mir-245-3p	2525.56	2656.46	479.986	1600.25	19962	69849.2	60140.3	76.2558	1982.36	119.269	569.849	5142.67	2095.88	346.259	341.738	1424.52	1491.74	1113.65	1288.21	3186.54	0	23781.2	35829.6
cel-mir-245-5p	25.9416	38.7418	0	0	1756.38	669.079	945.44	0	44.4241	0	0	187.614	0	0	0	22.5194	17.5402	0	0	640.653	0	0	289.473
cel-mir-246-3p	18003.5	2731.3	26.8491	631.014	182.956	387.361	675.315	418.404	2665.45	0	0	0	0	0	0	292.753	70.1609	68.5072	0	0	0	0	120.614
cel-mir-247-3p	64.8541	0	93.972	394.384	475.685	352.147	324.151	0	0	0	0	0	0	0	0	0	0	34.2536	0	0	2258.3	94.4364	120.614
cel-mir-248-3p	2970.32	523.014	40.2737	276.069	1500.24	4401.83	5510.57	92.9786	88.8482	0	0	46.9036	0	0	0	180.155	52.6206	34.2536	116.512	0	0	283.309	1809.2
cel-mir-248-5p	38.9124	19.3709	0	0	146.365	140.859	27.0126	0	0	0	0	0	0	0	0	0	0	0	0	0	0	0	24.1227
cel-mir-249-3p	38.9124	58.1127	0	0	0	70.4293	243.113	0	0	22.6653	0	0	0	72.5963	0	0	0	0	23.3024	0	0	94.4364	530.7
cel-mir-250-3p	53358.5	32242.4	9919.61	21386.2	9042.93	29829	43368	5696.4	8239.04	1495.64	2669.07	2464.52	4156.94	4069.72	4950.18	945.106	493.018	582.549	490.989	5056.96	1060.88	10697.5	11848.3
cel-mir-250-5p	5953.6	2479.48	805.474	1814.17	5488.67	5141.34	5456.54	92.9786	133.272	181.322	391.048	469.036	0	72.5963	716.922	45.0389	17.5402	68.5072	23.3024	0	0	472.182	1978.06
cel-mir-251-3p	0	0	0	0	256.138	70.4293	162.076	0	0	22.6653	0	0	0	0	0	0	0	0	0	0	0	0	24.1227
cel-mir-251-5p	544.774	871.69	228.218	749.33	53349.9	35566.8	36575	0	0	90.6612	195.524	891.168	3521.01	145.193	358.461	562.986	508.666	274.029	442.746	640.653	0	1983.16	4679.81
cel-mir-252-3p	90.7957	77.4836	53.6983	0	1902.74	669.079	729.34	0	0	22.6653	195.524	891.168	0	217.789	0	0	35.0804	34.2536	23.3024	1921.96	1129.15	283.309	434.209
cel-mir-252-5p	13416.6	8952.77	874.841	6161.38	177892	138052	136890	809.222	24571	962.735	1257.67	37966.8	13777.5	63578.2	39841.1	3048.87	2745.48	1645.93	1557.67	38773.3	15501.6	78170.1	116423
cel-mir-253-3p	13031.9	7441.07	2627.92	5899.04	1337.15	2272.23	2630.51	29.7665	160.974	459.248	1351.95	77.0843	0	0	341.738	5.79663	53.4381	51.7844	53.1845	623.93	0	172.15	610.468
cel-mir-254-3p	112.985	99.5026	77.2492	141.031	312.598	2941.31	3224.79	0	160.974	0	0	77.0843	0	0	0	73.3549	0.817413	17.5308	29.8821	0	0	1116.51	875.817
cel-mir-254-5p	38.9124	0	13.4246	39.4384	256.138	598.649	567.264	0	0	0	0	46.9036	0	72.5963	0	0	0	0	0	0	0	283.309	168.859
cel-mir-255-3p	645.126	377.262	334.468	168.362	41901.8	30462.8	46366.4	0	2286.21	2198.26	3451.16	28355.3	21762	48353.5	27891.7	269.523	247.455	411.281	421.082	50543.3	39452	23540.8	17517.2
cel-mir-255-5p	0	0	0	0	1134.33	176.073	162.076	0	0	226.653	0	328.325	0	72.5963	0	0	0	34.2536	0	640.653	0	94.4364	72.3681
cel-mir-259-3p	25.9416	77.4836	0	78.8768	1939.33	633.864	621.289	0	44.4241	0	0	234.518	0	0	0	45.0389	35.0804	0	46.6049	0	1129.15	94.4364	289.473
cel-mir-259-5p	4328.5	1184.27	372.59	969.237	36830.6	38649	43527.6	0	1316	141.934	178.801	3360.33	0	418.855	341.738	636.341	579.645	325.813	659.048	3186.54	6758.19	11315.6	12454.7
cel-mir-2953-5p	0	0	0	0	0	35.2147	27.0126	0	0	0	0	0	0	0	0	0	0	0	0	0	0	0	24.1227
cel-mir-34-3p	4941.88	1104.14	161.095	552.138	695.232	7993.73	6185.88	92.9786	222.12	45.3306	0	422.132	0	290.385	0	135.117	192.942	205.521	93.2097	0	0	1794.29	3304.81
cel-mir-34-5p	18096	2991.06	500.239	1132.98	4377.36	13613.1	13861.3	647.171	7324.23	199.15	340.88	559.578	0	2272.91	1383.67	692.973	546.199	669.157	578.997	1871.79	0	10432.3	14809.4
cel-mir-35-3p	414812	482775	704591	1.34867e+06	1.02366e+06	36220.9	37232.4	0	0	19939.3	16916.8	19847.5	9491.58	235.287	2871.62	5616.82	6348.07	8622.32	5290.12	13022.9	7961.76	156.227	4910.99
cel-mir-35-5p	6848.59	2382.62	16324.3	13685.1	3512.75	1408.59	1593.74	46.4893	0	45.3306	0	281.421	0	0	0	90.0777	52.6206	548.057	186.419	640.653	0	0	24.1227
cel-mir-354-3p	77.8249	271.193	0	39.4384	73.1823	0	0	0	444.241	0	0	0	0	0	0	22.5194	0	0	23.3024	0	0	94.4364	0
cel-mir-354-5p	77.8249	96.8545	13.4246	0	36.5912	0	27.0126	46.4893	177.696	0	0	0	0	145.193	0	22.5194	17.5402	0	0	0	0	0	48.2454
cel-mir-355-3p	25.9416	0	40.2737	0	36.5912	35.2147	108.05	0	0	0	0	0	0	0	0	0	0	0	0	0	0	0	24.1227
cel-mir-355-5p	2075.33	464.902	510.134	394.384	1866.15	4472.26	5402.52	46.4893	222.12	203.988	195.524	562.843	0	217.789	358.461	135.117	210.483	68.5072	139.815	2562.61	0	3021.96	2171.04
cel-mir-356b-3p	687.453	368.047	671.228	1459.22	9513.7	7430.29	7860.66	0	133.272	0	0	234.518	0	0	0	67.5583	35.0804	102.761	46.6049	0	0	1605.42	964.908
cel-mir-356b-5p	25.9416	19.3709	13.4246	0	439.094	70.4293	81.0378	0	0	0	0	46.9036	0	0	0	0	0	0	0	0	0	0	48.2454
cel-mir-357-3p	479.92	116.225	53.6983	118.315	219.547	35.2147	108.05	0	355.393	0	0	140.711	0	0	0	22.5194	17.5402	0	0	0	0	0	0
cel-mir-358-3p	648.541	38.7418	0	78.8768	109.773	140.859	162.076	0	88.8482	0	0	0	0	0	0	22.5194	0	68.5072	23.3024	0	0	0	0
cel-mir-358-5p	298.329	58.1127	26.8491	39.4384	182.956	0	27.0126	0	88.8482	0	0	0	0	0	0	67.5583	17.5402	0	0	0	0	0	0
cel-mir-359-3p	920.928	96.8545	255.067	236.63	585.459	281.717	513.239	0	44.4241	0	0	0	0	0	0	0	17.5402	0	0	0	0	0	24.1227
cel-mir-36-3p	285316	281286	504748	891455	907860	40197	49081.6	6846.85	7102.19	185133	115736	36929.7	57339.1	5620.01	7839.12	3918.25	3330.59	17406.4	4721.05	59175.3	40244	2333.18	4274.33
cel-mir-36-5p	3411.32	1142.88	7329.81	9465.22	3000.48	809.937	675.315	139.468	88.8482	657.293	586.572	140.711	0	145.193	0	0	0	685.072	209.722	0	0	94.4364	24.1227
cel-mir-360-3p	25.9416	19.3709	26.8491	0	256.138	1021.23	810.378	0	0	0	0	187.614	0	0	0	0	0	0	0	0	0	0	168.859
cel-mir-360-5p	446.812	0	35.8294	33.3235	97.9641	6781.87	13205.2	0	0	0	110.532	665.465	0	0	273.469	0	2.70939	0	0	1196.31	0	5770.06	276.849
cel-mir-37-3p	278635	287219	564582	943697	661000	24614.4	25716.8	0	296.805	8222.4	4820.75	14644.5	5175.21	0	2409.28	3324.86	3347.82	9475.13	3619.52	21964.5	24382.9	1430.32	2774.04
cel-mir-37-5p	6563.23	1898.35	18646.7	29223.9	3402.98	493.005	405.189	0	0	90.6612	0	469.036	0	0	0	157.636	70.1609	479.55	93.2097	640.653	0	283.309	48.2454
cel-mir-38-3p	157347	135676	436876	555284	406085	8924.04	11604.6	2997.15	4576.86	146768	87347.2	7811.97	28429.2	863.675	2783.09	1335.98	2082.73	4934.75	2050.3	10448	11977.6	29.123	931.936
cel-mir-38-5p	20996	25049.2	17569.5	19465.8	1446.92	828.429	928.718	169.234	294.246	1252.53	765.373	217.795	0	55.8735	0	73.3549	106.059	428.574	53.1845	0	0	0	55.6453
cel-mir-39-3p	329308	314826	491585	872966	895650	60809.8	59420.8	571.718	1196.78	13875.7	14892.8	5411.07	8092.36	876.07	3226.54	4979.04	3886.67	4471.69	3440.23	12455	4158.54	1436.22	3332.71
cel-mir-39-5p	5136.44	949.174	27157.9	22322.1	1792.97	105.644	378.176	0	0	22.6653	0	140.711	0	0	0	0	35.0804	274.029	93.2097	640.653	0	0	96.4908
cel-mir-392-3p	155.65	19.3709	53.6983	78.8768	109.773	739.508	1161.54	46.4893	0	0	0	0	0	0	0	0	0	0	23.3024	0	0	283.309	144.736
cel-mir-392-5p	0	0	13.4246	0	0	70.4293	135.063	0	44.4241	0	0	0	0	0	0	0	17.5402	0	0	0	0	0	48.2454
cel-mir-40-3p	299863	349536	550441	1.14836e+06	1.0341e+06	65022.8	60977.1	28672.3	27510.7	813910	779078	44175.7	301626	36402.4	37520.3	5964.05	5066.2	17164.1	5092.78	42447.3	24364.8	5756.3	8135.3
cel-mir-40-5p	3216.76	1220.37	10699.4	13093.6	2158.88	352.147	540.252	92.9786	310.969	3762.44	1564.19	281.421	0	217.789	358.461	0	17.5402	205.521	233.024	640.653	0	0	0
cel-mir-41-3p	164450	113545	228066	313056	334358	21536.8	39677.5	3448.19	3868.75	91505.5	35304.9	6762.93	34420.9	7102.04	3499.62	1198.62	1020.04	3203.35	1033.53	10806.1	14594	1425.99	1121.14
cel-mir-41-5p	13450.7	10421.5	23842	30840.8	4390.94	1338.16	1053.49	185.957	177.696	1246.59	2150.76	422.132	0	0	716.922	90.0777	52.6206	719.325	279.629	2562.61	0	0	168.859
cel-mir-42-3p	16924.9	10374	306161	380987	501671	77475.8	75190.2	0	288.501	4987.47	2474.92	49369.5	2749.92	949.457	9970.01	2094.97	1669.59	11750.6	1890.51	71686.3	48486.6	14004.1	24272.9
cel-mir-42-5p	285.358	96.8545	15223.5	31984.5	2232.06	2570.67	2566.2	0	44.4241	113.326	0	328.325	0	0	0	22.5194	52.6206	411.043	116.512	640.653	1129.15	188.873	964.908
cel-mir-43-3p	8081.17	7179.53	121299	199496	280251	150992	202320	0	712.754	4516.89	4081.38	18728.9	2596.66	4498.61	8741.37	2684.85	1902.21	7315.64	3205.31	50391.5	48333.4	36421.2	18788.5
cel-mir-43-5p	259.416	116.225	10887.3	16327.5	2232.06	2077.66	3025.41	0	0	203.988	0	93.8071	0	0	0	22.5194	0	787.832	93.2097	640.653	1129.15	188.873	651.313
cel-mir-44-3p	32855.8	9026.33	137062	181500	71483.6	192881	204646	1680.85	16031.9	75498.4	53301.9	21866.8	20150.2	64556.8	25179	4412.34	2639.98	10312.7	3340.18	31761	18923.9	63095.1	74460.5
cel-mir-44-5p	311.299	38.7418	18297.7	26463.2	1866.15	2148.09	2539.18	92.9786	44.4241	9383.43	4888.1	797.36	1408.4	217.789	1075.38	112.597	70.1609	1952.45	442.746	1921.96	0	188.873	1230.26
cel-mir-45-3p	32933.6	9045.7	137102	181579	71666.5	192951	204943	1680.85	16076.4	75498.4	53301.9	21913.7	20150.2	64484.2	25179	4412.34	2639.98	10312.7	3363.48	31761	18923.9	63095.1	74677.6
cel-mir-45-5p	1167.37	116.225	1409.58	3076.2	1134.33	6444.28	8806.1	0	0	294.649	195.524	281.421	0	145.193	358.461	22.5194	17.5402	205.521	69.9073	1281.31	0	661.055	1736.84
cel-mir-46-3p	61163.2	15185	16325.7	37686.1	247834	310833	311850	2210.33	24801.6	1287.64	3461.36	51058.9	1154.81	9474.31	17669.4	6614.83	4113.92	3856.83	3731.12	94563.1	69753.8	143951	140213
cel-mir-46-5p	3566.97	871.69	2711.76	3510.02	36481.4	19473.7	24743.5	185.957	1377.15	770.62	1368.67	9146.19	0	653.367	1792.3	405.35	280.643	513.804	349.536	7047.19	7904.06	8688.15	10662.2
cel-mir-47-3p	82494.4	19182.9	7282.03	21128.1	86186.5	190624	195646	3457.56	32394.3	783.337	613.491	9165.2	7577.62	2662.65	4132.92	4875.75	2743.07	1920.86	1462.56	9441.19	8864.61	58570.8	89543.8
cel-mir-47-5p	7626.84	1220.37	1167.94	1774.73	18185.8	22572.6	27120.6	232.446	2354.48	90.6612	391.048	3893	1408.4	217.789	358.461	180.155	157.862	274.029	256.327	3203.27	0	3588.58	7767.51
cel-mir-48-3p	2775.75	774.836	187.944	512.699	36.5912	0	54.0252	0	310.969	0	0	0	0	0	0	45.0389	0	0	69.9073	0	0	0	0
cel-mir-48-5p	167817	51475	1841.32	22191.7	4851.67	1955.69	7106.79	5573.66	105234	356.429	535.026	323.682	0	311.436	665.375	8956.23	1649.85	2620.23	228.083	589.107	0	987.254	2722.57
cel-mir-4805-3p	51.8832	19.3709	738.351	788.768	1353.87	1021.23	1215.57	0	0	0	0	0	0	0	0	0	0	0	0	0	0	0	0
cel-mir-4805-5p	0	0	0	0	0	0	0	0	0	0	0	0	0	0	0	0	0	0	0	0	0	0	0
cel-mir-4806-5p	0	0	0	0	36.5912	140.859	0	0	0	0	0	0	0	0	0	0	0	0	0	0	0	0	48.2454
cel-mir-4807-3p	74.0729	41.3899	104.098	62.154	715.1	863.644	766.642	29.7665	160.974	277.926	374.325	639.927	2095.88	1144.82	700.199	73.3549	70.9783	86.0379	379.419	0	0	1116.51	320.995
cel-mir-4807-5p	0	0	0	0	0	0	0	0	0	0	0	0	0	72.5963	0	0	0	0	0	0	0	0	0
cel-mir-4808-3p	129.708	116.225	147.67	78.8768	292.729	1056.44	1080.5	0	44.4241	385.31	0	656.65	0	1016.35	358.461	225.194	70.1609	205.521	279.629	1281.31	0	188.873	458.331
cel-mir-4808-5p	0	0	0	0	0	0	27.0126	0	0	22.6653	0	0	0	72.5963	0	0	0	0	0	0	0	0	24.1227
cel-mir-4809-3p	38.9124	38.7418	40.2737	78.8768	329.32	387.361	486.227	0	44.4241	113.326	0	234.518	0	871.156	716.922	22.5194	17.5402	137.014	186.419	1281.31	0	661.055	96.4908
cel-mir-4810a-3p	12.9708	0	93.972	39.4384	182.956	211.288	189.088	0	44.4241	113.326	0	187.614	0	362.982	716.922	0	0	34.2536	116.512	0	0	188.873	144.736
cel-mir-4810a-5p	0	0	0	0	0	0	27.0126	0	0	45.3306	0	0	0	0	0	0	0	0	0	0	0	0	0
cel-mir-4810b-3p	64.8541	58.1127	120.821	78.8768	548.867	352.147	540.252	92.9786	44.4241	135.992	0	187.614	0	580.771	0	45.0389	87.7011	239.775	326.234	0	0	94.4364	217.104
cel-mir-4811-3p	12.9708	0	0	39.4384	219.547	0	54.0252	0	0	0	0	0	0	0	0	0	0	0	23.3024	0	0	0	0
cel-mir-4812-3p	103.766	0	40.2737	0	0	0	54.0252	46.4893	44.4241	0	0	46.9036	0	0	0	67.5583	52.6206	68.5072	69.9073	0	0	0	24.1227
cel-mir-4812-5p	311.299	232.451	93.972	197.192	182.956	35.2147	108.05	139.468	355.393	203.988	782.096	328.325	0	145.193	0	562.986	473.586	445.297	442.746	0	0	188.873	217.104
cel-mir-4813-3p	376.154	116.225	2416.42	3312.83	10135.8	8557.16	8265.85	0	0	67.9959	0	0	0	0	0	67.5583	122.782	34.2536	116.512	0	0	0	168.859
cel-mir-4813-5p	38.9124	0	1490.13	1143.71	805.005	140.859	81.0378	0	0	0	0	0	0	0	0	0	0	0	0	0	0	0	24.1227
cel-mir-4814-3p	64.8541	0	26.8491	0	292.729	211.288	324.151	0	0	0	0	0	0	0	0	0	17.5402	0	23.3024	0	0	0	24.1227
cel-mir-4814-5p	0	0	0	0	0	35.2147	54.0252	0	0	0	0	0	0	0	0	0	0	0	0	0	0	0	0
cel-mir-4816-3p	2179.1	1007.29	3423.26	3155.07	7391.41	5282.2	4484.09	2045.53	3642.78	4601.05	2346.29	3423.96	0	12051	10395.4	1801.55	1052.41	3596.63	3891.51	1921.96	5645.76	5288.44	3714.9
cel-mir-4816-5p	155.65	19.3709	738.351	631.014	585.459	422.576	918.428	92.9786	355.393	1314.59	195.524	469.036	0	1306.73	1433.84	67.5583	52.6206	479.55	699.073	640.653	3387.45	944.364	554.822
cel-mir-49-3p	6872.83	4336.87	43914.1	73315.9	237139	145318	128542	21.0306	2324.89	3281.36	2618.9	14187.1	0	5616.67	3107.71	2606.41	2284.57	1662.75	2980.79	15897.9	14560.5	19241	24197.3
cel-mir-49-5p	77.8249	38.7418	3651.48	6586.21	8964.83	1690.3	1512.7	0	0	271.984	0	469.036	0	0	358.461	67.5583	17.5402	68.5072	46.6049	640.653	0	472.182	410.086
cel-mir-4920-3p	0	0	26.8491	0	36.5912	140.859	108.05	0	0	0	0	234.518	0	145.193	0	22.5194	0	68.5072	186.419	0	0	188.873	144.736
cel-mir-4920-5p	25.9416	0	13.4246	0	36.5912	0	0	0	44.4241	67.9959	0	281.421	0	145.193	716.922	22.5194	0	102.761	46.6049	0	0	94.4364	144.736
cel-mir-4921-3p	0	0	0	0	0	0	0	0	0	22.6653	0	46.9036	0	72.5963	0	0	0	0	0	0	0	0	0
cel-mir-4922-1-3p	0	0	0	0	0	0	0	0	88.8482	0	0	0	0	0	0	0	0	0	0	0	0	0	0
cel-mir-4922-2-3p	0	0	0	0	0	0	0	0	88.8482	0	0	0	0	0	0	0	0	0	0	0	0	0	0
cel-mir-4923a-3p	38.9124	19.3709	40.2737	39.4384	951.37	774.723	486.227	0	88.8482	249.318	0	515.939	2816.81	1088.94	1433.84	67.5583	17.5402	274.029	46.6049	0	0	755.491	458.331
cel-mir-4923a-5p	0	0	0	0	0	0	0	0	0	0	0	46.9036	0	0	0	22.5194	0	0	0	0	0	0	0
cel-mir-4923b-3p	51.8832	38.7418	161.095	39.4384	548.867	316.932	135.063	0	88.8482	135.992	0	328.325	0	217.789	716.922	67.5583	70.1609	171.268	163.117	0	0	94.4364	168.859
cel-mir-4923b-5p	0	0	13.4246	0	0	0	27.0126	0	0	0	0	0	0	72.5963	0	0	0	34.2536	0	0	0	94.4364	24.1227
cel-mir-4924-3p	12.9708	0	0	0	0	0	27.0126	0	0	22.6653	0	0	0	0	0	0	0	0	93.2097	0	0	0	24.1227
cel-mir-4924-5p	0	0	13.4246	0	36.5912	0	0	0	0	0	0	0	0	0	0	0	0	137.014	46.6049	0	0	0	24.1227
cel-mir-4925-3p	12.9708	38.7418	26.8491	0	365.912	316.932	297.138	46.4893	88.8482	90.6612	0	93.8071	0	1088.94	0	45.0389	52.6206	68.5072	93.2097	0	0	283.309	168.859
cel-mir-4925-5p	0	0	0	0	0	0	0	0	0	22.6653	0	0	0	0	0	0	0	0	0	0	0	0	0
cel-mir-4926-3p	12.9708	38.7418	67.1228	0	109.773	140.859	81.0378	0	44.4241	113.326	195.524	234.518	0	362.982	0	22.5194	0	102.761	326.234	0	0	188.873	241.227
cel-mir-4926-5p	0	0	0	0	0	35.2147	0	0	0	22.6653	0	0	0	0	0	0	0	0	23.3024	0	0	0	0
cel-mir-4927-3p	25.9416	0	80.5474	118.315	182.956	211.288	189.088	0	133.272	67.9959	195.524	93.8071	0	435.578	358.461	0	17.5402	68.5072	93.2097	640.653	1129.15	94.4364	265.35
cel-mir-4927-5p	38.9124	0	26.8491	78.8768	109.773	105.644	54.0252	0	88.8482	203.988	195.524	515.939	0	362.982	716.922	22.5194	0	102.761	186.419	640.653	0	283.309	48.2454
cel-mir-4929-3p	142.679	19.3709	107.397	157.754	219.547	35.2147	135.063	46.4893	44.4241	0	0	0	0	0	0	0	0	0	0	0	0	0	0
cel-mir-4932-3p	0	0	0	0	0	0	0	0	0	0	0	0	0	0	0	0	0	34.2536	0	0	0	0	0
cel-mir-4933-3p	0	0	0	0	0	0	0	0	0	0	0	0	0	0	0	0	0	0	23.3024	0	0	0	0
cel-mir-4934-5p	0	0	0	0	0	0	0	0	44.4241	0	0	0	0	0	0	0	0	0	0	0	0	0	0
cel-mir-4936-3p	1413.82	755.465	456.435	946.522	1353.87	986.01	486.227	1022.76	1865.81	339.979	195.524	234.518	1408.4	508.174	358.461	698.102	368.345	513.804	722.375	0	0	188.873	747.804
cel-mir-4937-3p	51.8832	0	0	0	0	0	0	46.4893	44.4241	0	0	0	0	0	0	22.5194	35.0804	0	0	0	0	0	24.1227
cel-mir-4937-5p	389.124	251.822	67.1228	118.315	0	0	0	325.425	932.906	45.3306	0	0	0	0	0	225.194	210.483	102.761	93.2097	0	0	0	0
cel-mir-4938-5p	12.9708	19.3709	13.4246	0	0	0	0	0	0	0	0	0	0	0	0	0	0	0	0	0	0	0	0
cel-mir-50-3p	233.475	135.596	1664.65	1577.54	2780.93	2253.74	1728.81	0	0	0	0	281.421	0	0	0	0	0	0	0	0	0	94.4364	337.718
cel-mir-50-5p	30741.8	10020.8	32875.7	51419.9	252339	266639	276178	95.1596	2564.32	1150	458.852	5117.57	6014.57	330.123	0	4450.88	3570.68	2074.51	3987.71	6083.29	6451.66	29329.8	65435.3
cel-mir-51-3p	15279.6	3467.39	32071.3	77496.5	36554.6	3627.11	4295	46.4893	44.4241	249.318	1368.67	9849.75	0	0	4301.53	90.0777	70.1609	3939.16	699.073	18578.9	13549.8	472.182	989.031
cel-mir-51-5p	362835	365558	379040	992857	1.30444e+06	773619	603373	3961.22	7633.04	7318.43	15234.5	176614	34529.3	14658.7	37328.7	31673.5	24837.6	42014.2	25552.6	244626	180408	218368	277715
cel-mir-52-3p	2256.92	639.24	77312.1	116817	137875	22220.5	28633.3	0	577.513	25974.4	12122.5	69042	5633.62	1306.73	19715.3	112.597	87.7011	4281.7	1095.21	108911	67749.1	4910.69	9962.68
cel-mir-52-5p	476596	284224	632252	1.48325e+06	2.46303e+06	2.3587e+06	1.88122e+06	71661.2	744403	545624	546721	1.53513e+06	607572	2.49349e+06	1.52099e+06	243887	134550	174217	158038	2.20658e+06	1.75979e+06	3.47304e+06	3.3517e+06
cel-mir-53-3p	402.095	77.4836	1382.73	2957.88	2707.75	246.503	972.453	0	0	135.992	0	422.132	0	145.193	0	0	17.5402	171.268	139.815	1921.96	9033.21	188.873	313.595
cel-mir-53-5p	80992.1	37005.9	95704.1	198448	463398	272838	228610	3257.81	26643.6	7588.32	11996.1	38936.4	8128.56	43961.9	25845.8	12176.4	6273.25	8481.3	6808.68	46445.8	41456.7	73621.8	86278.7
cel-mir-54-3p	204304	73135.7	208443	358763	1.02153e+06	944420	795858	16200.4	171531	8691.52	29614.6	542388	20982.8	40067.8	114602	42152.5	24457.9	34532.5	28247.1	706307	505862	1.0525e+06	950205
cel-mir-54-5p	1089.55	290.563	19398.5	31747.9	42884.8	6937.29	7050.28	0	44.4241	543.967	2150.76	25421.7	0	72.5963	3226.15	90.0777	105.241	2089.47	396.141	23063.5	5645.76	1416.55	5620.59
cel-mir-55-3p	195731	76240.6	205899	349209	995195	902941	766288	2882.89	23702.4	7124.04	22172.6	268405	12324.9	8135.68	45928.8	44872.5	29758	28056.6	28365.7	303128	230142	507304	618817
cel-mir-55-5p	2516.34	271.193	8846.79	11082.2	16356.2	7535.94	10615.9	0	44.4241	67.9959	0	4784.16	0	72.5963	716.922	112.597	140.322	376.789	46.6049	8969.15	3387.45	849.928	2918.85
cel-mir-5545-5p	0	0	13.4246	0	0	0	0	0	0	0	0	0	0	0	0	0	0	0	0	0	0	0	0
cel-mir-5546-3p	51.8832	0	1678.07	4732.61	3146.84	1197.3	1809.84	0	44.4241	90.6612	0	187.614	0	0	0	22.5194	0	34.2536	69.9073	0	0	94.4364	0
cel-mir-5546-5p	0	0	80.5474	157.754	0	70.4293	0	0	0	0	0	46.9036	0	72.5963	0	0	0	34.2536	0	0	0	0	0
cel-mir-5547-3p	0	0	0	0	0	0	0	0	0	0	0	0	0	0	0	0	0	0	0	0	0	0	0
cel-mir-5549-3p	64.8541	38.7418	26.8491	0	0	0	0	92.9786	177.696	0	0	0	0	0	0	90.0777	52.6206	34.2536	23.3024	0	0	0	24.1227
cel-mir-5550-3p	12.9708	0	0	0	0	35.2147	0	0	0	0	195.524	0	0	0	0	0	0	0	0	0	0	0	0
cel-mir-5551-5p	311.299	58.1127	67.1228	118.315	548.867	422.576	567.264	0	0	0	0	0	0	0	0	0	0	0	0	0	0	0	96.4908
cel-mir-5552-3p	0	0	0	39.4384	73.1823	105.644	54.0252	0	0	0	0	0	0	0	0	0	0	0	0	0	0	0	0
cel-mir-5553-3p	0	0	0	0	0	0	0	0	0	0	0	0	0	0	0	0	0	0	0	0	0	0	0
cel-mir-5553-5p	12.9708	0	0	0	0	35.2147	0	0	0	0	0	0	0	0	0	0	0	0	0	0	0	0	0
cel-mir-5592-1-3p	13191.3	1665.9	26.8491	473.261	0	35.2147	243.113	0	44.4241	0	0	0	0	0	0	112.597	35.0804	0	23.3024	0	0	0	48.2454
cel-mir-5592-1-5p	8353.2	929.803	0	354.946	0	35.2147	54.0252	0	0	0	0	0	0	0	0	0	35.0804	34.2536	0	0	0	0	0
cel-mir-5592-2-3p	13152.4	1665.9	26.8491	473.261	0	35.2147	243.113	0	44.4241	0	0	0	0	0	0	135.117	35.0804	0	23.3024	0	0	0	48.2454
cel-mir-5592-2-5p	7808.43	929.803	0	315.507	0	35.2147	54.0252	0	0	0	0	0	0	0	0	0	35.0804	34.2536	0	0	0	0	0
cel-mir-56-3p	176302	84769.6	206408	404768	842663	833581	654017	15549.3	132689	27701	40432.5	364055	44167.9	99231.1	106650	50617.4	36737.7	40835	28688	482729	349561	610154	781514
cel-mir-56-5p	1964.06	257.118	14518.8	18502.6	38863	10037.9	12176.2	0	55.4026	1077.15	553.127	7189.7	0	39.1507	2475.78	0	1.63483	514.612	199.579	19826.8	20291.3	1855.28	2813.03
cel-mir-57-3p	194.562	19.3709	3436.69	6428.46	7098.68	1338.16	1566.73	0	44.4241	1495.91	391.048	2626.6	0	72.5963	716.922	22.5194	0	274.029	69.9073	640.653	0	283.309	1037.28
cel-mir-57-5p	24798.1	10133.5	31131.5	78907	390314	271801	261336	1230.56	20080.9	33758.9	29081.1	108748	18570.4	74113.4	59419.9	5907.42	4205.1	4352.44	4520.36	79638.6	80855.8	105515	155245
cel-mir-58a-3p	677950	210672	362700	682337	1.41013e+06	1.75414e+06	1.76677e+06	81233.7	718466	153392	64528.8	345651	88894.3	269889	157272	96431.6	48292	44610	38805.8	444910	401026	1.04391e+06	1.14089e+06
cel-mir-58a-5p	17173.4	3796.7	44368.2	76392.2	51776.5	25671.5	14775.9	46.4893	799.634	1382.58	1759.72	10178.1	0	1161.54	2150.76	585.505	491.126	959.1	675.771	8969.15	7904.06	3494.15	14811.3
cel-mir-58b-3p	1310.05	464.902	107.397	197.192	292.729	70.4293	54.0252	1069.25	1110.6	181.322	586.572	234.518	0	72.5963	0	878.258	613.908	376.789	419.444	0	0	94.4364	120.614
cel-mir-58b-5p	103.766	77.4836	80.5474	197.192	73.1823	0	27.0126	139.468	44.4241	45.3306	977.62	93.8071	0	0	0	67.5583	105.241	102.761	163.117	0	4516.61	0	0
cel-mir-59-3p	7272.87	835.597	332.316	298.784	6350.14	6145.84	7600.83	76.2558	2693.15	0	0	2093.94	0	491.451	341.738	523.744	88.5185	86.0379	53.1845	4467.85	0	3099.68	1985.46
cel-mir-59-5p	12.9708	0	0	0	256.138	0	0	0	0	0	195.524	281.421	0	0	0	0	0	0	0	0	0	0	0
cel-mir-60-3p	254398	55069.1	108639	147553	553717	690719	689239	17524.1	215235	5323.47	2196.23	24911.7	27940.1	18741.5	23084.7	29514.1	13187.7	10919.6	12140.5	76586.9	37459	255463	314569
cel-mir-60-5p	817.161	116.225	2644.64	3273.39	8269.6	5035.7	5564.59	46.4893	88.8482	203.988	0	844.264	0	145.193	0	0	17.5402	34.2536	46.6049	640.653	0	1038.8	2460.52
cel-mir-61-3p	93529.1	48107.2	40366.5	38660.2	14751.2	62966	72838.7	3371.94	5662.44	1268.98	8534.79	11235.5	1340.14	4432.7	5308.64	1913.44	773.661	1267.62	910.433	12104.1	6706.64	19480.1	24826.4
cel-mir-61-5p	5729.35	3024.51	1580.8	3414.42	5654.91	3363.88	3873.09	76.2558	116.549	28.6078	374.325	546.12	0	201.066	0	73.3549	18.3576	51.7844	0	623.93	0	172.15	1213.54
cel-mir-62-3p	25214.6	11051	35152.8	45690.4	369948	364742	423217	4038.64	63538.1	139461	78968	365097	312760	916789	650713	12405.9	7037.25	175453	115016	1.00009e+06	794312	553165	299766
cel-mir-62-5p	181.591	19.3709	4067.64	3312.83	10867.6	3415.82	4349.03	0	133.272	6663.6	3714.96	7785.99	0	1814.91	4659.99	22.5194	17.5402	4624.23	4054.62	12813.1	16937.3	1983.16	2195.17
cel-mir-63-3p	30173.2	6678.43	911.585	3569.17	38274.1	95245.8	105147	22.583	2409.09	378.275	525.743	3355.22	3968.86	0	102.108	2310.86	1287.19	634.24	1328.21	2306.26	0	16553.3	46807.1
cel-mir-63-5p	2707.15	331.953	63.8246	62.154	1886.02	6603.63	6844.47	0	72.1254	5.94249	0	170.891	0	0	0	140.913	18.3576	120.292	53.1845	0	0	361.023	2829.76
cel-mir-64-3p	2775.75	600.498	2349.3	3864.96	2488.2	7923.3	8130.79	0	133.272	22.6653	0	187.614	0	362.982	0	22.5194	52.6206	171.268	139.815	0	0	94.4364	1302.63
cel-mir-64-5p	267768	126132	273873	616445	429253	348598	363985	4068.58	39126.5	31055.8	23674.2	11100.3	6275.72	23045.3	9270.6	12880.5	5109.67	6358.44	3008.69	4358.92	7137.76	66378	154946
cel-mir-65-3p	2957.34	1142.88	5195.31	5836.88	4098.21	4965.27	4186.95	0	399.817	521.302	0	281.421	0	508.174	0	45.0389	105.241	171.268	93.2097	0	0	1227.67	2098.68
cel-mir-65-5p	222660	88577.8	258815	487085	325800	287119	291876	2276.48	29124.2	26439.6	11944.6	10602	330.79	6958.82	5720.42	8341.61	3011.85	5997.75	2073.34	13080.3	4143.19	44861.6	94814.8
cel-mir-66-3p	5084.89	684.548	3344.87	3300.72	1558.46	8822.55	12266.2	180.9	1147.9	945.727	926.074	89.1646	0	384.032	306.915	61.0511	0	16.9611	0	3151.72	0	515.072	1854.15
cel-mir-66-5p	216754	72986.8	214551	278952	351653	287595	298207	21180.9	157315	121458	75668.7	5425.91	43974.6	81934.1	53379	10441.7	4643.91	5193.2	3711.09	8579.01	8643.08	57782.7	99839.7
cel-mir-67-3p	25211.9	7763.31	61945.7	90905.3	439845	318139	352088	2180.57	21886.3	28820	13058.8	74480.5	15959.8	64736.8	44570.7	6518.96	3955.24	5312.21	4283.8	109315	69770.5	139907	90295.7
cel-mir-67-5p	64.8541	0	4591.2	11476.6	7610.96	528.22	486.227	46.4893	0	1813.22	1368.67	1876.14	0	72.5963	0	0	0	308.282	163.117	0	0	94.4364	289.473
cel-mir-70-3p	238961	39671.6	3074.23	16012	46580.5	64442.8	74041.5	743.829	7418.82	0	195.524	93.8071	3521.01	145.193	0	5449.7	894.551	822.086	186.419	0	0	1038.8	46026.1
cel-mir-70-5p	2814.67	329.305	402.737	39.4384	1280.69	2112.88	1701.79	0	44.4241	0	0	0	0	0	0	22.5194	0	0	0	0	0	0	144.736
cel-mir-71-3p	14069.6	1377.98	869.299	929.799	1922.61	59636.9	57466.1	76.2558	1493.7	119.269	178.801	123.988	0	999.626	1417.12	388.627	316.541	223.052	309.511	1905.24	0	6404.95	12213.5
cel-mir-71-5p	362421	99332.2	29106.9	63798.1	45095.9	589620	736544	18915.4	222397	6909.16	14550.5	4333.03	30441.9	53316.2	29964.3	17747	17077.1	13169.6	13586.2	21689.2	0	445067	787870
cel-mir-72-3p	7795.46	1859.61	10269.8	16958.5	13648.5	25213.7	22960.7	139.468	310.969	951.942	1173.14	3377.06	0	725.963	3943.07	315.272	385.885	890.593	372.839	8969.15	2258.3	3021.96	11144.7
cel-mir-72-5p	162008	99131.7	111583	158572	482297	400940	348643	8588.04	48897.4	25120.5	60750.4	98869.3	45442.1	84918.8	68147.7	15606.6	9594.13	10302.7	10313	120689	63326.4	280857	351663
cel-mir-73-3p	31882.9	22237.3	183712	308452	446104	325217	297299	844.045	11145.3	30077.1	19280.7	27917.3	6066.12	20999	19802.1	6731.85	5674.44	8257.44	5577.21	21510.5	17794.7	59884.3	98607.3
cel-mir-73-5p	285.358	38.7418	4403.26	8676.45	1719.78	1795.95	2106.98	0	0	294.649	391.048	93.8071	0	145.193	358.461	0	0	308.282	116.512	0	0	377.746	265.35
cel-mir-74-3p	27600.9	14500.4	144187	199100	349041	250542	247106	243.363	3110.28	16505.5	10923.3	8314.92	7524.69	8925.61	7306.15	4034.64	3812.72	4094.42	2784.48	10028.9	4295.08	23198.7	33091.9
cel-mir-74-5p	220.504	58.1127	4550.93	7453.86	1207.51	1725.52	1458.68	0	44.4241	67.9959	0	46.9036	0	72.5963	0	45.0389	17.5402	102.761	93.2097	0	0	0	96.4908
cel-mir-75-3p	113813	21360	4843.2	17900.3	28384.3	92918.3	116422	4146.91	39809.2	437.688	307.434	3105.83	1324.79	2747.64	2067.15	7572.99	1915.97	2177.12	2176.72	3760.31	0	32213.6	41262.7
cel-mir-75-5p	1348.96	464.902	174.519	276.069	2232.06	2077.66	2971.38	46.4893	222.12	22.6653	0	609.746	0	72.5963	0	45.0389	17.5402	0	0	0	0	472.182	964.908
cel-mir-76-3p	1173.18	961.037	747.331	822.092	46641.9	72422	77171	7.98688	92.7047	141.661	1088.15	8779.78	4140.22	205.394	2782.69	1311.21	1107.74	771.348	544.174	12087.4	15723.1	17952.4	21890.8
cel-mir-76-5p	0	0	0	0	914.779	281.717	648.302	0	0	0	0	93.8071	0	0	0	0	0	0	0	640.653	0	0	192.982
cel-mir-77-3p	283853	64214.5	308.765	27251.9	1170.92	1619.87	9643.49	21059.6	169256	0	0	0	1408.4	1306.73	358.461	6981.02	1543.54	1164.62	466.049	0	0	944.364	747.804
cel-mir-77-5p	5823.89	1278.48	0	78.8768	0	0	0	46.4893	177.696	0	0	0	0	0	0	22.5194	0	0	0	0	0	0	0
cel-mir-78-3p	16550.8	8813.76	1047.12	5205.87	2158.88	2218.52	2242.04	6647.97	8662.7	3445.12	1368.67	2485.89	4225.21	3629.82	3584.61	4954.28	4578	2397.75	1910.8	4484.57	1129.15	1227.67	1929.82
cel-mir-784-5p	38.9124	0	0	0	36.5912	70.4293	81.0378	0	0	0	0	0	0	0	0	0	0	0	0	0	0	94.4364	0
cel-mir-785-3p	454.316	6.56661	378.04	263.961	643.686	2624.77	3676.19	0	0	0	0	0	0	0	0	38.5316	0	0	0	0	0	231.763	551.522
cel-mir-786-3p	12672.5	2208.28	362.463	1340.91	1134.33	563.435	648.302	557.871	6263.8	22.6653	0	0	0	72.5963	0	945.816	87.7011	171.268	23.3024	0	0	94.4364	96.4908
cel-mir-787-3p	1111.74	293.212	3352.84	5268.02	13265.9	10089.9	11922.8	29.7665	160.974	51.2731	374.325	30.1808	0	0	0	50.8355	53.4381	86.0379	99.7894	0	0	172.15	658.713
cel-mir-787-5p	38.9124	0	174.519	197.192	329.32	140.859	351.164	0	0	0	0	0	0	0	0	0	17.5402	34.2536	0	0	0	0	48.2454
cel-mir-788-3p	467.286	64.6793	0	0	3863.71	89.3126	245.592	0	0	0	0	0	0	0	0	0	0	0	0	0	0	0	20.822
cel-mir-788-5p	7000.49	1009.93	157.797	298.784	27756	81575.6	74132.8	76.2558	27.7013	96.6037	0	123.988	0	55.8735	0	568.782	246.38	120.292	192.999	623.93	2241.58	1683.13	9270.52
cel-mir-789-1-3p	3320.53	658.611	67.1228	197.192	2012.51	3662.32	2539.18	371.914	310.969	67.9959	0	187.614	0	1742.31	0	180.155	157.862	171.268	349.536	640.653	0	849.928	1230.26
cel-mir-789-1-5p	272.387	58.1127	0	0	439.094	915.581	810.378	0	0	0	0	0	0	72.5963	0	22.5194	0	0	0	0	0	0	48.2454
cel-mir-789-2-3p	3320.53	658.611	67.1228	197.192	2012.51	3662.32	2539.18	371.914	310.969	67.9959	0	187.614	0	1742.31	0	180.155	157.862	171.268	349.536	640.653	0	849.928	1230.26
cel-mir-789-2-5p	544.774	77.4836	13.4246	118.315	3622.52	1760.73	1863.87	0	0	0	0	46.9036	0	0	0	0	0	0	23.3024	0	0	283.309	506.577
cel-mir-79-3p	181448	32517.3	134318	140655	672063	762729	807946	17922.9	148430	47089.4	25658.7	156366	48674.7	171964	116251	28627.2	13392.6	13679.4	12564.6	326050	258381	453860	358032
cel-mir-79-5p	998.752	135.596	6336.4	11949.8	15148.7	10458.8	11426.3	46.4893	44.4241	1563.91	391.048	3658.48	704.202	72.5963	1433.84	67.5583	35.0804	205.521	93.2097	5125.23	0	1699.86	2267.53
cel-mir-790-3p	64.8541	38.7418	13.4246	39.4384	2671.15	633.864	810.378	0	0	0	0	562.843	0	0	0	0	17.5402	0	0	0	0	0	434.209
cel-mir-790-5p	904.205	1203.64	184.646	772.045	12021.8	35338.8	35180.7	0	694.063	5.94249	178.801	5470.99	3504.29	0	1058.66	658.86	386.702	223.052	356.116	7030.46	2241.58	19720.5	18606
cel-mir-791-3p	311.299	600.498	13.4246	354.946	2927.29	8627.59	7293.4	0	88.8482	22.6653	0	140.711	1408.4	72.5963	358.461	270.233	192.942	376.789	139.815	640.653	0	2927.53	4245.6
cel-mir-791-5p	51.8832	38.7418	0	0	292.729	1373.37	1107.52	0	0	0	0	0	0	0	0	45.0389	0	137.014	0	0	0	283.309	265.35
cel-mir-792-3p	389.124	348.676	214.793	315.507	2780.93	10705.3	11993.6	0	133.272	135.992	0	1125.69	2112.61	0	1075.38	225.194	122.782	102.761	209.722	3203.27	0	6516.11	5065.77
cel-mir-792-5p	12.9708	19.3709	0	0	146.365	105.644	108.05	0	0	0	0	0	0	0	0	0	0	0	0	0	0	0	48.2454
cel-mir-793-3p	921.265	568.323	149.822	145.646	1448.69	17661.4	19316.5	0	614.815	0	0	229.875	0	238.839	306.915	376.323	264.178	119.722	158.176	589.107	0	6653.44	6147.99
cel-mir-793-5p	12.9708	0	13.4246	0	36.5912	493.005	162.076	0	0	0	0	0	0	0	0	0	0	0	0	0	0	94.4364	72.3681
cel-mir-794-5p	298.329	38.7418	0	39.4384	0	563.435	567.264	0	0	0	0	0	0	0	0	0	0	0	0	0	0	94.4364	24.1227
cel-mir-795-3p	38.9124	0	26.8491	0	36.5912	316.932	351.164	0	0	0	0	0	0	0	0	0	0	0	0	0	0	283.309	120.614
cel-mir-795-5p	843.103	348.676	120.821	78.8768	182.956	1619.87	1971.92	46.4893	577.513	0	0	0	0	0	0	45.0389	35.0804	34.2536	23.3024	0	0	2172.04	3835.51
cel-mir-796-3p	0	0	13.4246	0	36.5912	0	0	0	0	22.6653	0	0	0	0	0	0	0	0	0	0	0	0	0
cel-mir-796-5p	25.9416	38.7418	966.569	1301.47	2195.47	739.508	756.352	0	0	0	0	46.9036	0	72.5963	0	0	35.0804	34.2536	0	0	0	0	96.4908
cel-mir-797-5p	544.774	77.4836	724.927	788.768	2085.7	704.293	1620.76	0	44.4241	0	195.524	140.711	0	0	0	67.5583	17.5402	34.2536	46.6049	0	0	94.4364	385.963
cel-mir-798-3p	778.249	445.531	13.4246	39.4384	36.5912	176.073	135.063	1720.1	1554.84	135.992	195.524	93.8071	0	145.193	0	653.064	420.965	34.2536	186.419	0	0	0	24.1227
cel-mir-799-3p	920.928	154.967	40.2737	157.754	109.773	316.932	216.101	0	133.272	0	0	46.9036	0	0	0	0	0	0	23.3024	0	0	0	144.736
cel-mir-80-3p	384164	124106	48778	138110	524268	470910	464859	40639.7	459970	29014.5	26070.2	105786	39736.1	191563	89224.5	29226	11731.8	12491	8562.86	117413	77933	309021	396483
cel-mir-80-5p	12594.7	1898.35	6416.94	6704.53	16722.2	20741.4	20313.5	232.446	2532.17	1631.9	1564.19	4549.64	0	2105.29	3226.15	90.0777	52.6206	650.818	46.6049	8328.49	7904.06	2833.09	5017.52
cel-mir-800-3p	51.8832	0	93.972	0	36.5912	0	81.0378	0	0	0	0	0	0	0	0	0	0	0	0	0	0	0	0
cel-mir-800-5p	129.708	0	174.519	78.8768	146.365	35.2147	108.05	0	0	0	0	0	0	0	0	0	0	0	0	0	0	0	24.1227
cel-mir-81-3p	119472	29873.4	84422	158847	318641	298685	297040	5617.1	50534.1	11000.3	7338.4	21663.8	6754.98	11401	10466.8	8810.81	6167.76	5330.54	4979.31	22135.8	15521.1	37393.1	52662.3
cel-mir-81-5p	285.358	38.7418	2752.04	1814.17	1500.24	352.147	486.227	0	44.4241	158.657	391.048	562.843	0	0	0	22.5194	0	0	0	0	0	0	96.4908
cel-mir-8186-1-3p	0	0	0	0	0	0	0	0	0	22.6653	0	0	0	72.5963	0	0	0	0	0	0	0	0	0
cel-mir-8186-1-5p	0	0	0	39.4384	0	0	0	0	0	0	0	0	0	0	0	0	0	0	0	0	0	0	0
cel-mir-8186-2-3p	0	0	0	0	0	0	0	0	0	22.6653	0	0	0	72.5963	0	0	0	0	0	0	0	0	0
cel-mir-8186-2-5p	0	0	0	39.4384	0	0	0	0	0	0	0	0	0	0	0	0	0	0	0	0	0	0	0
cel-mir-8189-3p	0	0	0	0	0	0	27.0126	0	0	0	0	0	0	0	0	0	0	0	0	0	0	0	24.1227
cel-mir-8189-5p	0	0	0	0	36.5912	35.2147	27.0126	0	0	0	0	0	0	0	0	0	0	0	0	0	0	0	72.3681
cel-mir-8191-5p	2256.92	368.047	80.5474	236.63	0	246.503	432.201	1766.59	1155.03	90.6612	195.524	281.421	0	3266.83	716.922	315.272	263.103	137.014	629.166	1281.31	0	1227.67	24.1227
cel-mir-8192-3p	0	0	0	78.8768	109.773	70.4293	81.0378	0	0	22.6653	0	187.614	0	72.5963	0	0	0	34.2536	69.9073	640.653	1129.15	283.309	192.982
cel-mir-8192-5p	0	0	0	0	0	35.2147	0	0	0	0	0	0	0	0	0	0	0	34.2536	23.3024	0	0	0	48.2454
cel-mir-8195-3p	12.9708	0	0	0	0	0	0	0	0	0	195.524	0	0	0	0	0	0	0	0	0	0	0	0
cel-mir-8196a-3p	453.978	154.967	3463.54	3628.33	8855.06	5634.35	7131.32	232.446	2665.45	5145.02	586.572	8630.25	0	4428.38	2150.76	292.753	157.862	4178.94	7689.8	11531.8	2258.3	6893.86	4800.42
cel-mir-8196a-5p	155.65	38.7418	698.077	1104.28	402.503	140.859	378.176	46.4893	266.545	611.963	195.524	234.518	0	145.193	0	67.5583	17.5402	513.804	1048.61	640.653	0	566.618	241.227
cel-mir-8196b-3p	51.8832	38.7418	416.162	749.33	2012.51	1408.59	1674.78	92.9786	399.817	566.632	391.048	1360.2	0	362.982	358.461	112.597	87.7011	856.34	1071.91	0	0	1038.8	603.068
cel-mir-8196b-5p	77.8249	19.3709	134.246	197.192	219.547	35.2147	54.0252	0	44.4241	113.326	0	0	0	72.5963	0	0	0	102.761	139.815	0	0	94.4364	72.3681
cel-mir-8198-5p	25.9416	19.3709	0	0	0	0	0	0	88.8482	0	0	0	0	0	0	22.5194	70.1609	0	0	0	0	0	0
cel-mir-8199-3p	0	0	536.983	394.384	36.5912	35.2147	54.0252	0	0	339.979	586.572	422.132	0	0	0	0	0	582.311	605.863	0	0	94.4364	96.4908
cel-mir-8199-5p	0	0	1879.44	1577.54	73.1823	35.2147	81.0378	0	44.4241	1019.94	586.572	656.65	0	0	716.922	22.5194	0	1301.64	2609.87	0	0	0	168.859
cel-mir-82-3p	182716	43973	153025	239617	429319	356210	346424	2391.41	27809.3	8938.99	9527.29	35530.6	3780.78	7105.58	8875.54	7099.57	5168.43	6714.56	3120.84	26463	18751.1	39502.2	48428.2
cel-mir-82-5p	324.27	96.8545	3101.07	3864.96	695.232	35.2147	162.076	0	0	45.3306	0	328.325	0	0	0	0	0	68.5072	0	1281.31	0	0	72.3681
cel-mir-8201-3p	0	19.3709	0	0	36.5912	0	27.0126	0	0	0	0	0	0	0	0	0	0	0	0	0	0	0	0
cel-mir-8201-5p	0	19.3709	0	0	36.5912	0	27.0126	0	0	0	0	0	0	0	0	0	0	34.2536	0	0	0	0	0
cel-mir-8204-5p	12.9708	19.3709	13.4246	39.4384	146.365	176.073	135.063	0	0	0	0	0	0	0	0	0	0	0	0	0	0	0	24.1227
cel-mir-8206-3p	0	0	0	0	0	0	135.063	0	0	0	0	0	0	0	0	22.5194	0	0	0	0	0	0	0
cel-mir-8208-3p	12.9708	0	0	0	0	70.4293	81.0378	0	88.8482	0	0	0	0	0	0	0	0	0	0	0	0	0	24.1227
cel-mir-8208-5p	0	0	0	0	0	0	0	0	0	0	0	0	0	0	0	0	0	0	0	0	0	0	24.1227
cel-mir-8209-3p	0	0	0	0	0	105.644	27.0126	0	0	0	0	0	0	145.193	358.461	0	0	0	0	0	0	94.4364	24.1227
cel-mir-8209-5p	0	0	0	0	0	0	0	0	0	0	0	0	0	0	0	0	0	0	0	0	0	0	24.1227
cel-mir-8210-3p	0	0	2.15218	66.7691	0	18.8832	137.542	0	0	0	0	0	0	0	0	0	0	0	0	0	0	0	0
cel-mir-8210-5p	0	19.3709	40.2737	276.069	146.365	246.503	135.063	0	0	0	0	0	0	0	0	0	0	0	0	0	0	0	72.3681
cel-mir-8211-3p	0	0	0	0	146.365	35.2147	54.0252	0	0	0	0	46.9036	0	72.5963	0	0	0	0	0	0	0	0	120.614
cel-mir-8211-5p	12.9708	0	0	0	109.773	0	27.0126	0	0	0	0	0	0	0	0	0	0	0	0	0	0	0	48.2454
cel-mir-83-3p	39973.3	8725.61	2989.33	5772.99	103579	161401	188964	3704.6	49503.9	3445.14	3570.51	22830.4	11631.5	80459.7	47335.3	6438.38	3957.39	3701.96	3085.49	38739.9	16597.3	99007.1	120828
cel-mir-83-5p	493.228	45.3084	42.4259	145.646	5144.4	4350.29	4810.72	0	37.3021	447.09	0	1074.14	0	674.417	665.375	61.0511	0	0	0	589.107	0	798.381	1661.17
cel-mir-84-3p	428.037	77.4836	0	39.4384	0	281.717	270.126	46.4893	44.4241	0	0	0	0	0	0	0	0	0	0	0	0	94.4364	72.3681
cel-mir-84-5p	47089.8	7837.71	196.924	2833.45	1525.02	9986.4	12854	3215.75	47226.7	28.3348	110.532	102.623	0	640.972	273.469	1964.28	423.675	326.051	148.033	0	0	5958.94	8382.08
cel-mir-85-3p	37991.5	5307.63	26.8491	2011.36	365.912	211.288	1188.55	232.446	6219.37	0	0	0	0	0	0	990.855	280.643	239.775	23.3024	0	0	377.746	241.227
cel-mir-85-5p	207.533	19.3709	0	0	0	0	0	0	44.4241	0	0	0	0	0	0	0	0	0	0	0	0	0	0
cel-mir-86-3p	220.504	58.1127	1825.74	4456.54	12989.9	8310.66	7806.64	0	0	22.6653	195.524	1125.69	0	0	716.922	45.0389	52.6206	68.5072	23.3024	3843.92	2258.3	1038.8	1929.82
cel-mir-86-5p	112150	25596.4	23978.5	47405.6	758374	835392	818555	1196.81	2222.74	2123.92	3983.33	66878.8	11262.2	1613.84	20798.4	16112.8	11568.9	9190.04	10848.8	122296	106560	276273	302055
cel-mir-87-3p	23091.2	12833.8	13339.3	23420.9	449569	295693	311472	134.225	12064.7	2636.82	9055.83	113935	1509.86	6388.27	15540.7	7565.71	7340.38	5886.31	5683.79	115933	68700.4	175289	256251
cel-mir-87-5p	350.212	213.08	389.312	2090.24	18990.8	3908.83	3268.52	0	44.4241	45.3306	586.572	2251.37	0	0	1075.38	67.5583	0	34.2536	69.9073	1921.96	2258.3	566.618	1133.77
cel-mir-90-3p	77660.8	74576.2	63888.7	183255	751282	871783	744166	1307.65	27840.3	4865.74	11273.8	156255	25324.5	11269.1	34052.4	23966.7	19437.6	15451.8	16204.7	211902	157775	463192	493997
cel-mir-90-5p	765.278	232.451	2403	4180.47	11343.3	9930.53	9913.62	0	133.272	22.6653	195.524	2673.5	0	0	1075.38	67.5583	87.7011	205.521	69.9073	3843.92	2258.3	2360.91	2967.09
cel-mir-1819-5p	0	0	13.4246	0	36.5912	0	108.05	0	0	0	0	0	0	0	0	0	0	0	0	0	0	0	0
cel-mir-1823-5p	12.9708	0	26.8491	39.4384	146.365	35.2147	0	0	0	0	0	0	0	0	0	0	0	0	0	0	0	0	0
cel-mir-1828-3p	0	0	67.1228	78.8768	146.365	176.073	297.138	0	0	0	0	0	0	0	0	0	0	0	0	0	0	0	0
cel-mir-1830-5p	207.533	0	120.821	354.946	329.32	176.073	135.063	0	0	0	0	0	0	0	0	0	0	0	0	0	0	0	0
cel-mir-1832b-5p	0	0	13.4246	78.8768	0	35.2147	0	0	0	0	0	0	0	0	0	0	0	0	0	0	0	0	0
cel-mir-1833-3p	12.9708	0	0	0	0	0	0	0	0	0	0	0	0	0	0	0	0	0	0	0	0	0	0
cel-mir-2207-5p	0	0	40.2737	0	0	0	0	0	0	0	0	0	0	0	0	0	0	0	0	0	0	0	0
cel-mir-2208a-3p	0	0	40.2737	0	0	0	27.0126	0	0	0	0	0	0	0	0	0	0	0	0	0	0	0	0
cel-mir-2208a-5p	0	0	13.4246	0	0	0	27.0126	0	0	0	0	0	0	0	0	0	0	0	0	0	0	0	0
cel-mir-2208b-5p	0	19.3709	13.4246	39.4384	36.5912	0	27.0126	0	0	0	0	0	0	0	0	0	0	0	0	0	0	0	0
cel-mir-2209c-5p	12.9708	19.3709	13.4246	39.4384	0	0	0	0	0	0	0	0	0	0	0	0	0	0	0	0	0	0	0
cel-mir-2210-5p	25.9416	0	0	0	0	0	27.0126	0	0	0	0	0	0	0	0	0	0	0	0	0	0	0	0
cel-mir-2212-3p	0	0	13.4246	0	36.5912	0	27.0126	0	0	0	0	0	0	0	0	0	0	0	0	0	0	0	0
cel-mir-2212-5p	38.9124	0	107.397	118.315	256.138	105.644	297.138	0	0	0	0	0	0	0	0	0	0	0	0	0	0	0	0
cel-mir-2215-3p	12.9708	0	295.34	907.083	1134.33	211.288	216.101	0	0	0	0	0	0	0	0	0	0	0	0	0	0	0	0
cel-mir-2215-5p	0	0	93.972	39.4384	36.5912	0	81.0378	0	0	0	0	0	0	0	0	0	0	0	0	0	0	0	0
cel-mir-2216-3p	51.8832	0	0	0	0	0	54.0252	0	0	0	0	0	0	0	0	0	0	0	0	0	0	0	0
cel-mir-2216-5p	25.9416	0	0	0	0	0	54.0252	0	0	0	0	0	0	0	0	0	0	0	0	0	0	0	0
cel-mir-2218a-5p	12.9708	0	53.6983	78.8768	0	35.2147	54.0252	0	0	0	0	0	0	0	0	0	0	0	0	0	0	0	0
cel-mir-2218b-3p	0	0	13.4246	0	109.773	0	54.0252	0	0	0	0	0	0	0	0	0	0	0	0	0	0	0	0
cel-mir-2221-3p	0	0	13.4246	0	0	0	0	0	0	0	0	0	0	0	0	0	0	0	0	0	0	0	0
cel-mir-2221-5p	0	0	0	0	0	35.2147	0	0	0	0	0	0	0	0	0	0	0	0	0	0	0	0	0
cel-mir-246-5p	428.037	116.225	0	0	0	35.2147	0	0	0	0	0	0	0	0	0	0	0	0	0	0	0	0	0
cel-mir-247-5p	194.562	0	13.4246	39.4384	73.1823	105.644	108.05	0	0	0	0	0	0	0	0	0	0	0	0	0	0	0	0
cel-mir-249-5p	0	0	0	0	0	0	27.0126	0	0	0	0	0	0	0	0	0	0	0	0	0	0	0	0
cel-mir-253-5p	1063.61	154.967	80.5474	315.507	0	211.288	432.201	0	0	0	0	0	0	0	0	0	0	0	0	0	0	0	0
cel-mir-266-5p	0	0	0	0	0	0	0	0	0	0	0	0	0	0	0	0	0	0	0	0	0	0	0
cel-mir-269-5p	0	0	0	0	0	0	0	0	0	0	0	0	0	0	0	0	0	0	0	0	0	0	0
cel-mir-2953-3p	0	0	0	0	0	0	54.0252	0	0	0	0	0	0	0	0	0	0	0	0	0	0	0	0
cel-mir-359-5p	0	0	0	0	0	0	27.0126	0	0	0	0	0	0	0	0	0	0	0	0	0	0	0	0
cel-mir-4806-3p	0	0	0	0	36.5912	0	0	0	0	0	0	0	0	0	0	0	0	0	0	0	0	0	0
cel-mir-4815-3p	0	0	0	0	0	0	27.0126	0	0	0	0	0	0	0	0	0	0	0	0	0	0	0	0
cel-mir-5547-5p	0	0	0	0	0	0	27.0126	0	0	0	0	0	0	0	0	0	0	0	0	0	0	0	0
cel-mir-5551-3p	0	0	0	0	0	35.2147	27.0126	0	0	0	0	0	0	0	0	0	0	0	0	0	0	0	0
cel-mir-5552-5p	0	0	0	0	0	0	0	0	0	0	0	0	0	0	0	0	0	0	0	0	0	0	0
cel-mir-5593-1-3p	0	0	40.2737	118.315	0	0	27.0126	0	0	0	0	0	0	0	0	0	0	0	0	0	0	0	0
cel-mir-5593-1-5p	0	0	0	0	0	0	0	0	0	0	0	0	0	0	0	0	0	0	0	0	0	0	0
cel-mir-5593-2-3p	0	0	40.2737	118.315	0	0	27.0126	0	0	0	0	0	0	0	0	0	0	0	0	0	0	0	0
cel-mir-5593-2-5p	0	0	0	0	0	0	0	0	0	0	0	0	0	0	0	0	0	0	0	0	0	0	0
cel-mir-5594-3p	12.9708	0	40.2737	118.315	0	0	27.0126	0	0	0	0	0	0	0	0	0	0	0	0	0	0	0	0
cel-mir-5594-5p	0	0	0	0	0	0	0	0	0	0	0	0	0	0	0	0	0	0	0	0	0	0	0
cel-mir-5595-3p	0	0	0	0	0	0	0	0	0	0	0	0	0	0	0	0	0	0	0	0	0	0	0
cel-mir-5595-5p	12.9708	0	26.8491	0	36.5912	35.2147	0	0	0	0	0	0	0	0	0	0	0	0	0	0	0	0	0
cel-mir-784-3p	0	0	0	0	0	0	54.0252	0	0	0	0	0	0	0	0	0	0	0	0	0	0	0	0
cel-mir-785-5p	0	0	0	0	0	35.2147	0	0	0	0	0	0	0	0	0	0	0	0	0	0	0	0	0
cel-mir-786-5p	155.65	0	0	0	0	0	0	0	0	0	0	0	0	0	0	0	0	0	0	0	0	0	0
cel-mir-794-3p	116.737	0	0	0	0	35.2147	81.0378	0	0	0	0	0	0	0	0	0	0	0	0	0	0	0	0
cel-mir-797-3p	51.8832	0	0	39.4384	73.1823	0	54.0252	0	0	0	0	0	0	0	0	0	0	0	0	0	0	0	0
cel-mir-799-5p	0	0	0	0	36.5912	35.2147	0	0	0	0	0	0	0	0	0	0	0	0	0	0	0	0	0
cel-mir-8190-3p	0	0	40.2737	236.63	0	105.644	0	0	0	0	0	0	0	0	0	0	0	0	0	0	0	0	0
cel-mir-8190-5p	0	0	13.4246	0	0	0	0	0	0	0	0	0	0	0	0	0	0	0	0	0	0	0	0
cel-mir-8193-3p	0	0	0	0	0	35.2147	0	0	0	0	0	0	0	0	0	0	0	0	0	0	0	0	0
cel-mir-8193-5p	0	0	0	0	0	35.2147	27.0126	0	0	0	0	0	0	0	0	0	0	0	0	0	0	0	0
cel-mir-8194-3p	12.9708	0	0	0	0	0	27.0126	0	0	0	0	0	0	0	0	0	0	0	0	0	0	0	0
cel-mir-8194-5p	0	0	0	0	0	0	27.0126	0	0	0	0	0	0	0	0	0	0	0	0	0	0	0	0
cel-mir-8197-3p	0	0	0	0	36.5912	0	0	0	0	0	0	0	0	0	0	0	0	0	0	0	0	0	0
cel-mir-8202-5p	0	0	0	0	36.5912	0	0	0	0	0	0	0	0	0	0	0	0	0	0	0	0	0	0
cel-mir-8203-3p	0	0	53.6983	0	146.365	140.859	108.05	0	0	0	0	0	0	0	0	0	0	0	0	0	0	0	0
cel-mir-8203-5p	0	0	40.2737	0	109.773	70.4293	0	0	0	0	0	0	0	0	0	0	0	0	0	0	0	0	0
cel-mir-8204-3p	0	0	0	39.4384	73.1823	0	0	0	0	0	0	0	0	0	0	0	0	0	0	0	0	0	0
cel-mir-8205-3p	0	0	389.312	670.453	475.685	246.503	189.088	0	0	0	0	0	0	0	0	0	0	0	0	0	0	0	0
cel-mir-8205-5p	0	0	40.2737	157.754	73.1823	70.4293	54.0252	0	0	0	0	0	0	0	0	0	0	0	0	0	0	0	0
cel-mir-8206-5p	0	0	0	0	0	70.4293	54.0252	0	0	0	0	0	0	0	0	0	0	0	0	0	0	0	0
cel-mir-8207-3p	0	0	13.4246	0	0	0	0	0	0	0	0	0	0	0	0	0	0	0	0	0	0	0	0
cel-mir-8212-3p	0	0	0	0	0	0	27.0126	0	0	0	0	0	0	0	0	0	0	0	0	0	0	0	0
